# Supplementary material for: A Comprehensive Antioxidant and Nutritional Profiling of Brassicaceae Microgreens
Source: Antioxidants (Basel). 2025 Feb 7;14(2):191. doi: 10.3390/antiox14020191 (PMC11852083; doi:10.3390/antiox14020191)
Supplement: Supplementary file 1 [file antioxidants-14-00191-s001.zip]

Archive with 1 entries (1 files):
- antioxidants-3462489-supplementary.pdf
